# Supplementary material for: Maternal Obesity Alters Neurotrophin-Associated MAPK Signaling in the Hypothalamus of Male Mouse Offspring
Source: Front Neurosci. 2019 Sep 13;13:962. doi: 10.3389/fnins.2019.00962 (PMC6753176; doi:10.3389/fnins.2019.00962)
Supplement: Supplementary file 1 [file Table_1.xlsx]

## Sheet: Tabelle1
Supplemental Table 1 - Primer list for mRNA analysis
Primer	Sequence (5´-3´)
β-Actin	Forward, TGACAGGATGCAGAAGGAGATTACT
	Reverse, GCCACCGATCCACACAGAGT
	Probe (FAM), ATCAAGATCATTGCTCCTCCTGAGCGC (TAMRA)
Gapdh	Forward, ATGTGTCCGTCGTGGATCTGA
	Reverse, TGCCTGCTTCACCACCTTCT
	Probe, CCGCCTGGAGAAACCTGCCAAGTATG
Gusb	Forward, CGCTGAGAGTAATCGGAAACAA
	Reverse, CGCAAAATAAAGGCCGAAGT
	Probe, ATCTTCACTCGCCAGAGACAGCCCA
HPRT	Forward, TGGCCATCTGCCTAGTAAAGCT
	Reverse, TAGGCTCATAGTGCAAATCAAAAGTC
	Probe (FAM), TTTTTAGAAATGTCAGTTGCTGCGTCCCC
BDNF	Forward, CACATTACCTTCCTGCATCTGTTG
	Reverse, TAAGGAAAAGGATGGTCATCACTCT
	Probe (FAM), CAGCAAAGCCACAATGTTCCACCAGG
NGF	Forward CAATAGCTGCCCGAGTGACA
	Reverse TAGAAGTGACCATAACATAG
	Probe (FAM), AGACCCGCAACATCACTGTAGACCCCA
NT3	Forward, CGACGTCCCTGGAAATAGTCA
	Reverse, CCACGGAGATAAGCAAGAAATATCA
	Probe (FAM), TGCCATGGTTACTTCTGCCACGATCTTACA
NT4/5	Forward, TGCAAGGCTAAGCAGTCCTATG
	Reverse, CAAGCTGTGTCGATCCGAATC
	Probe (FAM), CGTTGACTGCAGACTCCCAGGGC
CNTF	Forward, AAGGTGACTTCCATCAGGCAAT
	Reverse, CGCCATTAACTCCTCTAGCTGGTA
	Probe (FAM), TACTCTTACGCTCCAAGTTTCTGCCTTCGC
GNDF*	Forward, CAAGCCACCATTAAAAGACTGAAA
	Reverse, GCCTGCCGATTCCTCTCTCT
TrkA	Forward, TGGGAGATCTTCACCTATGGAAA
	Reverse, CGGCCCTGCGTGATACAC
	Probe (FAM), CAGCTCTCCAACACTGAGGCGATCG
TrkB	Forward, CAGAAAACCTTGTAGGAGAAGATCAA
	Reverse,TGGAGACTCGAGAAACGTGATAGT
	Probe (FAM), TGTGAACCTCACTGTGCATTTTGCGC
TrkC	Forward, CAGCATCAACATTACGGACATCTC
	Reverse, GCTTCTGGAGTCCCGTGTAGA
	Probe (FAM), TTCCATACACATAGAGAACTGGCGAGGCCT
p75NTR	Forward, GCCGATACGGTGACCACTGT
	Reverse, GCTGTTCCATCTCTTGAAAGCA
	Probe (FAM), AGCTCCCAGCCTGTAGTGACCCGAG
NPY	Forward, AGC AGA GGA CAT GGC CAG ATA C
	Reverse, TGA AAT CAG TGT CTC AGG GCT G
	Probe (FAM), ACTCCGCTCTGCGACACTACATCAATCTC
POMC	Forward, GACACGTGGAAGATGCCGAG
	Reverse, CAGCGAGAGGTCGAGTTTGC
	Probe (FAM), CAACCTGCTGGCTTGCATCCGG
*Genes were measured by the SYBR-Green method. No probe was needed.
