# Supplementary material for: Maternal Obesity Alters Neurotrophin-Associated MAPK Signaling in the Hypothalamus of Male Mouse Offspring
Source: Front Neurosci. 2019 Sep 13;13:962. doi: 10.3389/fnins.2019.00962 (PMC6753176; doi:10.3389/fnins.2019.00962)
Supplement: Supplementary file 2 [file Table_2.xlsx]

## Sheet: Tabelle1
Supplemental Table S2: Listed in the table are the antibodies used in this study (name, company, catalogue number) and the dilution of the antibody used for detecting its antigen in a western blot assay.
Supplemental Table 2: Primary antibodies for immunoblotting
antibody	company	catalogue number	dilution (western blot)
INS-Rb	Cell Signaling	#3025	1:1.000
p44/42	Cell Signaling	#9102	1:2.000
p-p44/42	Cell Signaling	#4370	1:1.000
(Thr202/Tyr204)
AKT	Cell Signaling	#9272	1:1.000
p-AKT (Ser473)	Cell Signaling	#4058	1:1.000
HPRT	Abcam	ab10479	1:2.000
AMPK	Cell Signaling	#2603	1:2.000
pAMPK	Cell Signaling	#2535	1:1.000
SOCS 3	Cell Signaling	#2923	1:1.000
ACC	Cell Signaling	#3662	1:1.000
pACC	Cell Signaling	#3661	1:1.000
GAPDH	Cell Signaling	#2118	1:1.000
PPARα	Thermofisher scientific	MA1-882	1:2.000
SREBP1	Thermofisher scientific	MA5-16124	1:2.000

## Sheet: Paper Aktuell
Supplemental Table 2: Primary antibodies for immunoblotting
antibody	company	catalogue number	dilution (western blot)
ßActin	Cell Signaling	#3700	1:5.000
AKT	Cell Signaling	#9272	1:1.000
p-AKT (Ser473)	Cell Signaling	#4058	1:1.000
AMPK	Cell Signaling	#2603	1:2.000
pAMPK	Cell Signaling	#2535	1:1.000
CAMKII	Cell Signaling	#3362	1:1.000
pCAMKII	Cell Signaling	#12716	1:1.000
DCX	Cell Signaling	#4604	1:1.000
ERK	Cell Signaling	#9102	1:2.000
pERK	Cell Signaling	#4370	1:2.000
GAPDH	Cell Signaling	#2118	1:1.000
GSK3ß	Cell Signaling	#9315	1:2.000
pGSK3ß	Cell Signaling	#9336	1:1.000
IBA1	Cell Signaling	#ab15690	1:500
JNK1/2/3	Cell Signaling	#9251	1:2.000
pJNK1/2/3	Cell Signaling	#9252	1:1.000
InsR	Cell Signaling	#3025	1:1.000
LepR	Thermo Fisher Scientific	PA1-053	1:2.000
PCNA	Dako	#M0879	1:5.000
p38	Cell Signaling	#9212	1:2.000
pp38	Cell Signaling	#9211	1:1.000
pSynapsin	Cell Signaling	#2311	1:500
Synapsin	Cell Signaling	#6710	1:1.000
vGlut	Synaptic Systems	#135402	1:2.000
vGAT	Synaptic Systems	#131003	1:2.000
