# Supplementary material for: Maternal Obesity Alters Neurotrophin-Associated MAPK Signaling in the Hypothalamus of Male Mouse Offspring
Source: Front Neurosci. 2019 Sep 13;13:962. doi: 10.3389/fnins.2019.00962 (PMC6753176; doi:10.3389/fnins.2019.00962)
Supplement: Supplementary file 3 [file Table_3.xlsx]

## Sheet: Tabelle1
Supplemental Table 3: gene order and probes for differentially expressed genes of hypothalamic tissue at P21 for the comparison CO vs. HFD offspring
Comparison CO/HFD
Genes that are downregulated in HFD offspring (Comparison CO/HFD)
Symbol	Probe	Fold change
Tmed9	A_66_P129484	12.0742
Tatdn2	A_55_P2159234	11.3306
Prr7	A_55_P1995055	11.2191
Map3k10	A_55_P2104562	10.3639
Trpc2	A_52_P94454	9.4163
H1f0	A_52_P550932	10.3982
Zfyve9	A_55_P2070039	10.0943
Psap	A_52_P508089	9.2867
Ap2b1	A_55_P2074317	8.3833
Ctnna2	A_55_P2075726	8.4714
Eml2	A_55_P2071811	8.0481
Cntfr	A_55_P2133007	7.9037
Hist3h2ba	A_55_P2036813	7.7772
Zmynd19	A_51_P382688	7.6794
Arl6ip5	A_51_P259902	7.0489
Spryd3	A_55_P2101862	6.7063
Lmnb1	A_51_P120717	6.6079
Olfr347	A_51_P318140	6.4259
Rnd1	A_51_P111164	6.4762
Adora2a	A_55_P2109382	6.9643
Cadm3	A_52_P553013	5.9364
Tspan9	A_55_P2022971	5.9037
Fpr-rs3	A_51_P458584	5.6164
Rasd1	A_52_P496726	5.6601
Sh3rf2	A_51_P333518	6.3092
Ccdc71	A_51_P371882	5.4263
Tmem242	A_55_P2186558	5.3607
Lce3b	A_66_P101930	5.1185
9130604C24Rik	A_55_P2421352	5.3214
Aph1a	A_55_P2015044	5.359
Olfr786	A_51_P220837	5.2881
4921515L22Rik	A_55_P2305045	4.7381
Glra1	A_55_P2005365	5.3741
Fbxo39	A_55_P2081408	5.0657
March2	A_51_P363871	5.0484
Gpc2	A_51_P185627	4.666
Tmprss3	A_55_P2138600	5.1285
Wfdc13	A_55_P2089362	5.3596
Irx3	A_55_P1967149	5.2046
Rnd1	A_55_P2054897	5.0295
Olfr207	A_55_P2122117	4.9841
Npbwr1	A_55_P2064731	4.8185
Tnfrsf14	A_55_P2046661	7.5509
Olfr1466	A_55_P2175579	4.8197
Myf6	A_51_P386794	4.6238
Tmem242	A_55_P2045114	4.6049
Prm1	A_52_P533280	5.1953
Lphn1	A_55_P1996936	4.6557
Pot1b	A_51_P115374	4.4242
4933402P03Rik	A_52_P593853	4.8289
Gm10827	A_55_P2068134	4.3967
Mpz	A_55_P2001223	4.1715
Il3ra	A_55_P2008181	4.4945
Tspear	A_52_P108401	4.648
Prss29	A_55_P1956906	4.398
1700061I17Rik	A_55_P2172515	4.8155
Rraga	A_51_P226417	4.3311
Olfr353	A_55_P2123029	4.3563
Emilin3	A_55_P2091005	4.617
Cyp2d9	A_66_P128963	4.4477
Pkd1l3	A_55_P2070598	4.478
Lrrc10b	A_55_P2036417	4.7746
Olfr945	A_51_P200249	6.6455
Tmem247	A_51_P486719	4.2517
Slc16a5	A_55_P2024054	5.4224
Gm13032	A_55_P2266013	4.1498
Bmp10	A_55_P2037827	4.1893
Vmn2r90	A_55_P2160871	4.4907
Gm2447	A_55_P2132604	4.1488
Copg2	A_52_P48777	4.2229
Olfr1280	A_55_P1968095	3.8794
Trappc3	A_51_P162176	4.2401
Olfr594	A_51_P216125	5.0172
Mdfi	A_55_P2076777	4.2316
Apcdd1	A_55_P2004248	4.2587
Wscd1	A_55_P2048194	4.2437
Olfr128	A_52_P646552	4.2508
Egr2	A_55_P2033362	5.2867
Stk32c	A_52_P287692	4.2019
Gm6792	A_52_P275069	4.1363
Olfr477	A_55_P2081746	6.2335
Klra5	A_51_P104939	3.9743
Slco5a1	A_55_P2174273	4.172
Olfr1276	A_55_P2025340	4.3408
Ccdc8	A_55_P2095658	4.0033
Lce1m	A_51_P170059	4.1986
Olfr1415	A_55_P1952314	4.2318
Spryd3	A_55_P2180835	4.153
Obsl1	A_51_P479583	4.1197
Gm12945	A_55_P2408027	4.0203
Olfr524	A_52_P438919	4.027
4930547M16Rik	A_55_P2055050	3.9811
Ffar1	A_52_P551974	3.8277
Creg2	A_55_P2140651	4.0488
BC051226	A_55_P2075230	4.0191
Txndc8	A_55_P2097393	3.8456
4930565B19Rik	A_55_P2106469	4.0338
Ppp1r1b	A_55_P2026275	4.7552
Celf3	A_51_P106591	4.0325
LOC100862627	A_66_P114167	4.3442
Ghrhr	A_51_P475545	3.865
4930455D15Rik	A_55_P2257251	3.9157
Dus4l	A_55_P2084122	3.9865
Zscan4a	A_65_P06115	20.4365
C6	A_51_P449995	3.9228
A430093F15Rik	A_55_P2019503	4.2505
Tas2r118	A_52_P333825	3.6968
Copg2	A_55_P2001773	3.924
Olfr478	A_51_P111068	3.8434
Arfgap2	A_52_P285992	3.8726
Hsd3b2	A_55_P2023114	4.0968
Muc16	A_55_P1972034	4.2156
Mapk8	A_55_P1973299	3.8189
Olfr96	A_55_P2119214	3.8804
Rnf148	A_51_P134923	3.6202
Rho	A_51_P334174	3.8374
C030009H01Rik	A_55_P2258366	3.8937
Olfr122	A_55_P2097814	3.5932
Nlrp4e	A_55_P2168827	3.8923
Otop1	A_55_P2078138	3.7987
Vmn1r195	A_51_P154585	3.7874
Rhoa	A_52_P428496	3.7089
Vmn1r82	A_51_P210732	3.6923
1700009N14Rik	A_52_P464228	4.1377
4930529I22Rik	A_55_P2341243	3.8572
Slc32a1	A_55_P1985286	3.7781
Gpha2	A_55_P2100645	3.807
4930402F11Rik	A_55_P2399878	3.7303
Zmynd19	A_55_P1999823	3.749
Fam78a	A_55_P2084617	3.6324
Olfr285	A_66_P125405	3.7278
Metrn	A_51_P208769	3.6636
Gm10071	A_55_P2043942	3.8924
Gm10024	A_55_P2083186	3.73
Gm6034	A_55_P2140870	3.3593
Prss8	A_55_P2071191	3.773
Gm1070	A_65_P20683	4.0634
Olfr139	A_55_P2091561	3.4823
1700003D09Rik	A_55_P2302542	3.6826
Lce3d	A_55_P2067342	3.7539
Olfr549	A_52_P130686	3.764
Cdc42bpg	A_52_P105765	3.6828
Olfr170	A_52_P237973	3.3235
1700067K01Rik	A_52_P425971	3.6001
Csprs	A_55_P2063490	3.8234
Vmn1r56	A_66_P123209	3.6256
Gm10319	A_55_P2105416	3.9206
Tas2r113	A_55_P2067700	3.5794
Add2	A_55_P2063376	3.6283
4931440P22Rik	A_55_P2038203	4.0631
4930577H14Rik	A_55_P2141147	3.5782
Vmn1r194	A_55_P2007070	3.5582
E130309D02Rik	A_51_P345747	3.5025
Itih1	A_55_P1996683	3.6343
Vmn1r89	A_51_P467389	3.5888
Itpripl1	A_52_P676255	3.679
Wfikkn2	A_55_P2012804	3.5057
Prhoxnb	A_52_P467861	3.3996
Cd4	A_52_P383089	3.6101
4930568D16Rik	A_51_P353524	3.0288
Acsl6	A_52_P352187	3.5718
D2Bwg0886e	A_55_P2279977	3.5378
Meiob	A_55_P2011121	3.4273
Rtn4	A_52_P379337	3.4749
Csprs	A_55_P1973415	3.4736
Gm10781	A_55_P2083834	3.5676
Apcs	A_51_P354165	4.0259
Olfr901	A_55_P2045581	3.2919
Psca	A_51_P253897	4.8952
Cd6	A_52_P294977	3.4787
Map3k10	A_55_P2123486	3.4836
Taf15	A_55_P1994817	3.5302
Arl5c	A_51_P349413	3.4325
Sox14	A_52_P641132	3.5982
Mefv	A_51_P464918	3.4679
Alppl2	A_51_P132685	3.46
Prmt7	A_55_P2168014	3.4728
Prl3b1	A_51_P108629	3.5491
Tcl1b2	A_51_P505907	3.4222
Vmn1r216	A_51_P203306	3.4599
Slc10a1	A_52_P69109	3.3103
4930554N03Rik	A_55_P2340758	2.981
Mid1	A_55_P2337074	4.2356
Poln	A_55_P2080530	3.435
Clhc1	A_52_P56397	3.4406
Rgag4	A_55_P2122444	3.4339
Nlrp1a	A_55_P2070366	3.2657
Gpr31b	A_55_P2001334	3.404
Olfr1346	A_51_P514601	8.4475
Cdc42se2	A_65_P09031	3.4225
Ube4a	A_55_P2443568	3.3807
Il17a	A_55_P2156697	3.3914
Olfr559	A_55_P1952775	3.2629
Serpinb3c	A_51_P100997	3.4244
Vmn1r80	A_51_P328748	3.346
Oprm1	A_55_P2087458	3.4594
Srrm2	A_55_P2166592	3.4136
Bdh1	A_55_P2181753	3.3594
Ccr8	A_55_P2103097	3.3891
Rhox4c	A_55_P1956513	3.27
Zc3h12d	A_52_P648688	3.5777
Bdh1	A_51_P163106	3.3825
Ighv10-3	A_66_P114537	3.3452
Olfr1168	A_66_P114335	3.152
Tox4	A_55_P2121618	3.8005
Myoz1	A_51_P379750	3.1274
Mfap4	A_55_P2005470	3.3303
Tmprss12	A_55_P1997110	3.6023
Olfr385	A_52_P498178	3.2025
Krtap26-1	A_55_P2042161	3.2615
Olfr319	A_55_P1986665	3.3893
Swsap1	A_66_P118776	3.2831
Taar5	A_55_P2106715	3.1924
Zc3h7b	A_52_P283501	3.1976
Olfr1510	A_51_P283447	3.3573
Usp49	A_52_P428673	3.2957
A730011C13Rik	A_55_P2189903	3.3108
Olfr926	A_51_P110863	3.215
Cyp4a31	A_55_P2024033	3.3511
LOC101055743	A_51_P286073	3.0786
D030045P18Rik	A_55_P2248335	3.3133
Foxi3	A_55_P2166524	3.1464
Elk1	A_66_P103818	3.2309
Rasl10b	A_51_P443693	3.2648
Psd4	A_65_P16796	8.0463
Ptpn7	A_51_P167360	3.8797
Gm13931	A_55_P2021615	3.2827
Vmn2r55	A_55_P1973173	3.4503
Dnaaf3	A_55_P2072284	3.2774
Gm10398	A_55_P1964717	3.1559
Crim1	A_55_P2074488	3.2247
Kcnh3	A_55_P2039279	3.2182
Olfr1312	A_55_P2088348	3.1569
Umod	A_52_P312806	3.1956
Ngfr	A_52_P236448	3.2249
Cd300lb	A_65_P13459	3.2114
Cd300c	A_55_P2023562	3.2117
Gnas	A_52_P190394	3.1599
U2af2	A_55_P2167733	3.175
Cma2	A_55_P2019520	3.252
Kcnip2	A_51_P237255	3.2329
2310081J21Rik	A_52_P262930	3.0713
Clec9a	A_66_P103027	2.8754
5031439G07Rik	A_55_P2000177	3.1932
LOC101056369	A_55_P2071921	3.0049
Mchr1	A_55_P2021146	3.2175
Map3k5	A_55_P2079967	3.2527
Cacna2d2	A_55_P1976734	3.1841
Gm6040	A_55_P2114594	3.5198
4930519E07Rik	A_55_P2235951	3.146
Olfr1148	A_51_P516119	3.1673
Gm10229	A_55_P2024115	3.0905
Sept1	A_55_P1963764	3.2575
Dcaf7	A_55_P2026370	3.174
Nuak1	A_51_P168613	3.1583
Cldn4	A_55_P2183453	3.1177
Hemt1	A_55_P2050453	3.5032
Ugt3a2	A_51_P267063	3.0703
Scgb1a1	A_51_P128575	3.16
Vmn1r42	A_51_P243094	0.6162
Laptm4a	A_52_P572284	3.1241
4930590J08Rik	A_51_P155565	3.1161
AI195381	A_55_P2391185	3.078
Gm6042	A_55_P1971866	3.1819
Hsd17b12	A_52_P243599	3.1117
Klk4	A_55_P1977066	3.1166
Shisa5	A_52_P632742	3.1702
4921539E11Rik	A_55_P1969780	2.99
Tnf	A_51_P385099	2.9672
Kcnj4	A_51_P166740	3.1371
Krt10	A_55_P2070009	3.5217
Gm10747	A_66_P137171	3.2394
P2rx1	A_55_P1958200	3.1676
A930009E08Rik	A_55_P2322382	3.1795
Tgtp1	A_51_P478722	5.6976
Unkl	A_55_P2003592	3.1362
4930434J06Rik	A_55_P2242510	3.5087
Dnajb2	A_55_P2023057	3.106
Mylk3	A_55_P1990866	3.0823
Ube2g2	A_55_P2130716	3.118
Nron	A_55_P2207335	3.1656
Ap4e1	A_55_P2004062	3.0472
Rgag4	A_55_P1983683	3.0869
Wasf3	A_55_P1978646	3.147
Gpr124	A_51_P282523	3.0866
Vmn1r81	A_51_P115229	3.0319
Vmn1r167	A_55_P2077479	4.4699
1700080N15Rik	A_55_P1978113	3.0817
Krt5	A_51_P186856	3.0754
Ptprv	A_51_P150653	3.4652
Zswim6	A_55_P2074972	3.0729
Olfr1211	A_51_P237106	2.6272
Sowaha	A_55_P2038152	3.1165
Gm20755	A_55_P2110007	3.1143
Gm5800	A_55_P2126820	3.0058
Zim3	A_55_P2372325	3.0954
LOC101055855	A_55_P2047800	3.0823
Tle1	A_55_P1968362	3.0894
Slc10a7	A_55_P2156761	3.287
Sycn	A_55_P1963639	3.0624
Il1f10	A_55_P2035052	3.0081
