# Supplementary material for: Maternal Obesity Alters Neurotrophin-Associated MAPK Signaling in the Hypothalamus of Male Mouse Offspring
Source: Front Neurosci. 2019 Sep 13;13:962. doi: 10.3389/fnins.2019.00962 (PMC6753176; doi:10.3389/fnins.2019.00962)
Supplement: Supplementary file 4 [file Table_4.xlsx]

## Sheet: Tabelle1
Supplemental Table 4: gene order and probes for differentially expressed genes of hypothalamic tissue at P21 for the comparison CO vs. HFD offspring
CO/HFD
Genes that are upregulated in HFD offspring (Comparison CO/HFD)
symbol	probe	FC
Iqcf4	A_55_P2053823	0.016
Gm4944	A_65_P11306	0.0295
Gm14305	A_55_P2013396	0.0276
BC005561	A_55_P2360427	0.0356
Gm14325	A_55_P1996086	0.0299
Gm14391	A_55_P1956807	0.036
LOC628147	A_55_P2143790	0.036
Tpr	A_55_P2130219	0.0383
LOC553089	A_55_P2344463	0.048
Gm14432	A_55_P1995992	0.0425
Fmr1nb	A_55_P2115318	0.0375
Dmd	A_55_P2167922	0.039
Kcnq1ot1	A_55_P2196922	0.0398
Zfp931	A_55_P2173073	0.0479
Gm14326	A_51_P283292	0.046
Zfp534	A_55_P2159665	0.0467
LOC100504873	A_55_P1995892	0.0438
Gm14308	A_55_P1995745	0.0456
Gm14393	A_55_P2052535	0.0473
Cep290	A_55_P2416119	0.0482
Zfp781	A_52_P580707	0.0536
Zfp758	A_55_P1969939	0.0558
Gm14431	A_55_P2006662	0.0496
Rpgr	A_55_P1968828	0.0483
Gm13247	A_55_P2125963	0.0527
Zufsp	A_55_P2066240	0.0537
Olfr1500	A_55_P2065298	0.0533
Zfp931	A_55_P1996046	0.0506
Gm14325	A_55_P1996087	0.0517
Gm14431	A_55_P1995768	0.0538
6720482D04	A_55_P2384701	0.0669
C530042K13Rik	A_55_P2322139	0.0664
Zfp820	A_55_P1955325	0.0571
Copg2as2	A_55_P1975260	0.0576
Gm13212	A_55_P1995996	0.0637
Gm16498	A_55_P2018861	0.0595
Gm16442	A_55_P1982699	0.0862
Gm13251	A_55_P1995902	0.0672
AU041133	A_55_P1999977	0.0628
Zfp758	A_55_P1969273	0.0768
LOC552873	A_55_P2237142	0.0675
Syn3	A_55_P2370250	0.0688
AI849538	A_55_P2340678	0.0633
9130002K18Rik	A_55_P2255944	0.0801
Gm14322	A_55_P1995774	0.0646
4833405L11Rik	A_52_P685511	0.0738
4932411N23Rik	A_55_P1964596	0.0664
2210404O09Rik	A_66_P127956	0.0701
Zfp958	A_55_P2098573	0.07
2210404O09Rik	A_55_P2001123	0.0726
Tbx22	A_55_P2089565	0.0696
Gm3414	A_55_P1992413	0.0747
D930019F10Rik	A_55_P2232155	0.0745
9530003O04Rik	A_55_P2245904	0.0886
Rhox3a	A_66_P107583	0.0706
Gm5590	A_55_P2086628	0.0823
Gbp6	A_55_P2052380	0.071
Pura	A_55_P2325378	0.0809
Lrrcc1	A_55_P2098911	0.0797
Zfp120	A_51_P476261	0.0862
Zfp960	A_55_P1972541	0.0766
Zfp781	A_55_P1999453	0.0743
Atrx	A_66_P119643	0.0837
Lrrcc1	A_55_P2064917	0.0828
Gm3604	A_52_P476189	0.0835
Klra1	A_55_P2004551	0.0781
Gm17821	A_66_P112862	0.0803
Clec4a2	A_55_P2039622	0.076
Dmd	A_55_P2167930	0.0894
Zfp946	A_55_P1979669	0.09
Lrrtm4	A_55_P2102489	0.083
Zfp345	A_52_P312371	0.081
Gm6252	A_55_P2010586	0.0827
Sdcbp	A_55_P2132888	0.0833
B020031M17Rik	A_55_P2017769	0.0848
Zfp874b	A_55_P2141866	0.0914
Gm14443	A_55_P2001168	0.0893
Gm10372	A_55_P1987013	0.0862
Atr	A_55_P2029176	0.0934
Cts7	A_51_P397575	0.0792
Gm7166	A_55_P2177741	0.0761
Zfp934	A_52_P315890	0.0903
8030498J20Rik	A_55_P2346619	0.0988
Zcwpw2	A_55_P2396335	0.0907
4930590A17Rik	A_55_P2315886	0.0935
Lcorl	A_51_P160408	0.1121
Zfp120	A_55_P2136672	0.109
Etohi1	A_55_P2057247	0.0914
Zfp947	A_55_P1993805	0.0945
A630089N07Rik	A_55_P2017924	0.0948
Gm14410	A_55_P2157551	0.0938
Zfp945	A_55_P2081393	0.0965
Gucy1a2	A_55_P2095103	0.1056
Zfp945	A_55_P1978166	0.0983
Zfp518a	A_55_P2051929	0.0952
Zfp51	A_55_P2156345	0.1113
Gm4944	A_55_P2134571	0.0948
Negr1	A_52_P237997	0.0995
Gm6712	A_52_P223853	0.1002
Kcnh7	A_52_P408230	0.0952
Myl10	A_52_P205710	0.0826
Zfp820	A_52_P65077	0.0981
Slfn9	A_55_P2110537	0.0985
BC051408	A_55_P2086323	0.1065
4930432E11Rik	A_55_P2112320	0.0992
Zfp292	A_51_P275591	0.1019
Zfp40	A_55_P1966908	0.1045
Zfp944	A_55_P2045855	0.115
Ahnak	A_55_P2153620	0.098
Zfml	A_55_P2021665	0.1046
Zfp711	A_55_P2082653	0.107
Zfp944	A_55_P1972510	0.1234
Fam199x	A_51_P240269	0.1044
Cadm2	A_55_P2282376	0.1141
AU018091	A_52_P565847	0.1212
Rergl	A_55_P1992247	0.103
Spef2	A_55_P1998169	0.1285
Gm13154	A_55_P2064538	0.1089
Ccl28	A_55_P2175915	0.1097
Gm13157	A_55_P1995924	0.1127
Upf2	A_52_P36218	0.1141
Cd300lf	A_55_P2004511	0.1047
Zfp52	A_55_P2159895	0.1223
Mki67	A_55_P2073377	0.1133
Gm6712	A_55_P2029775	0.1151
Csnk1g3	A_55_P2144914	0.1111
Ccdc173	A_52_P501875	0.1134
Mageb16	A_55_P1957154	0.1122
Gm9948	A_55_P1984413	0.125
Akap17b	A_55_P2165889	0.1253
Taok1	A_55_P2250249	0.1226
Zfp930	A_55_P1959076	0.1177
Gm3081	A_55_P1958324	0.113
Zfp935	A_51_P185524	0.1297
Zfp944	A_51_P233308	0.1239
Phip	A_51_P375431	0.1246
E130106K03Rik	A_55_P2194594	0.1242
LOC100861651	A_55_P2034953	0.1234
9930111J21Rik1	A_55_P2015403	0.1177
Nlgn1	A_55_P2061640	0.12
Zfp182	A_65_P05316	0.1282
Rock1	A_52_P119672	0.2199
C230004F18Rik	A_55_P2025419	0.1864
Fam115a	A_52_P389235	0.127
A830054O07Rik	A_55_P2238079	0.1307
Hmgn5	A_55_P1982451	0.1275
Bicd1	A_52_P97221	0.1417
Cmya5	A_55_P2149288	0.1425
Il1rapl2	A_55_P1954246	0.1285
1700057H15Rik	A_66_P125161	0.1293
Agbl3	A_55_P1968320	0.1186
Smc4	A_55_P2037712	0.1235
Gm5141	A_55_P1994720	0.1293
Ttc3	A_66_P106065	0.1265
Cdh18	A_66_P114641	0.1307
Gvin1	A_55_P1996973	0.1267
Dock11	A_51_P173735	0.1325
Zfp874b	A_55_P2051820	0.1254
Smarca1	A_66_P119017	0.1269
Abhd15	A_55_P2149801	0.1343
Zfp160	A_55_P2049423	0.1383
Zfp182	A_52_P290221	0.1293
Thoc2	A_55_P2091201	0.1316
Pde4d	A_55_P1986461	0.1397
Mageb16	A_55_P2184945	0.1345
D630028G08Rik	A_55_P2331709	0.1322
Cdk14	A_52_P273865	0.1419
Nbeal1	A_55_P1987409	0.1416
Bdp1	A_51_P163797	0.1362
F830005D05Rik	A_55_P2322064	0.1381
Zfp943	A_55_P2059055	0.1396
Gm3325	A_66_P113878	0.1325
Dock11	A_55_P2038101	0.1368
Sycp3	A_55_P2018407	0.1293
Raph1	A_65_P10491	0.1413
Atg9b	A_55_P2183899	0.1311
Ddx3y	A_51_P402994	0.1489
Hmgn5	A_51_P457331	0.1354
Kcnq1ot1	A_55_P2408415	0.1317
1600022D10Rik	A_55_P2222557	0.1422
Ttc14	A_55_P1977761	0.1573
5730526G10Rik	A_55_P2307621	0.1456
Gm11159	A_55_P2154639	0.1476
5430427O19Rik	A_55_P1995108	0.1349
Myo9a	A_55_P2053097	0.135
Zfp677	A_55_P2043657	0.1366
9630039A02Rik	A_55_P2386095	0.1746
Smarca1	A_55_P2237432	0.1446
D130019J16Rik	A_55_P2269626	0.1601
Cspp1	A_55_P2119302	0.1393
Scamp1	A_55_P2289770	0.1759
Pcm1	A_55_P2052754	0.1386
Gm17244	A_55_P2268945	0.1483
A230057D06Rik	A_55_P2376701	0.1474
4921509J17Rik	A_55_P2190152	0.1632
Rock2	A_51_P320444	0.1611
6720473M08Rik	A_55_P2193064	0.1415
Psme2	A_55_P2025612	0.1405
Zfp788	A_55_P2071863	0.1414
Cops2	A_55_P2000813	0.1511
AW554918	A_55_P2096450	0.1566
A530054K11Rik	A_51_P210901	0.1565
AI605517	A_55_P2221647	0.1415
Bicd1	A_55_P1975235	0.1595
Igh-VJ558	A_55_P2140348	0.1499
Rabgap1	A_55_P2161923	0.1395
Zfp62	A_55_P2173373	0.1547
Scn3a	A_55_P2065294	0.145
Zfp948	A_52_P317923	0.1534
Pde1c	A_52_P108243	0.1534
Gm10216	A_55_P2072315	0.154
Stxbp5l	A_55_P2105983	0.1502
Kif18a	A_51_P332355	0.1468
5830468K08Rik	A_55_P2412859	0.1534
Tuba3a	A_55_P2015375	0.1507
Lif	A_66_P134488	0.1487
D230017M19Rik	A_55_P2214959	0.1471
LOC552907	A_55_P2214700	0.1605
Akap7	A_55_P2174743	0.1387
Rif1	A_55_P2015964	0.153
BC055308	A_55_P2392395	0.1541
Dopey1	A_51_P266733	0.1512
Sclt1	A_52_P62530	0.1646
Zfp229	A_52_P155124	0.1693
Ccdc50	A_55_P2151026	0.1565
Gm10778	A_55_P1997501	0.1667
DXErtd223e	A_55_P2350803	0.1517
Gm14858	A_55_P2350372	0.1555
Myo1h	A_55_P2079732	0.1553
Cnr1	A_55_P2138326	0.1667
A530017D24Rik	A_51_P486497	0.1542
Zfp944	A_55_P2167406	0.1532
Itga1	A_52_P518922	0.1541
D230018H15Rik	A_55_P2292046	0.1627
AI987944	A_55_P1989419	0.1663
Gm5595	A_55_P2062714	0.1581
Zfp937	A_55_P2057720	0.1607
Slitrk4	A_55_P1959576	0.1645
Gm14762	A_55_P2148674	0.1518
Esf1	A_55_P2101806	0.1589
Mrgprg	A_55_P2180854	0.1575
Gm14326	A_55_P2065334	0.1565
Zfp518a	A_52_P676623	0.1647
C430003N24Rik	A_55_P2248320	0.1702
Vmn1r65	A_55_P2166049	0.1621
Arhgap5	A_52_P551909	0.1641
Ogn	A_51_P295085	0.1597
Olfr173	A_55_P1993285	0.1574
Chm	A_55_P2322169	0.1747
Tenm1	A_55_P2088008	0.1664
A130078K24Rik	A_55_P2263098	0.1771
2610305D13Rik	A_55_P2037081	0.1674
9830147E19Rik	A_55_P2089125	0.1614
A230006K03Rik	A_52_P132074	0.1671
7120432I05Rik	A_55_P2188797	0.1576
Smc3	A_55_P2130610	0.1612
Zfp119b	A_51_P330615	0.1586
Rb1cc1	A_52_P542172	0.1633
Gm14325	A_55_P2115968	0.1594
9830147E19Rik	A_55_P2089118	0.1641
D15Ertd509e	A_55_P2320308	0.1654
Cwf19l2	A_51_P339962	0.1648
Il1rapl1	A_51_P497833	0.1703
Gm20939	A_55_P2173331	0.1661
Slfn9	A_55_P2117649	0.1615
Gm5665	A_52_P268231	0.1659
Zfp433	A_51_P372895	0.2002
6720489N17Rik	A_55_P2161232	0.1706
Pde3b	A_55_P2151591	0.1711
St6galnac1	A_55_P2118609	0.166
Nr1i3	A_51_P358256	0.1555
Ktn1	A_55_P2008681	0.1654
Dmd	A_55_P2167913	0.1651
D11Ertd726e	A_55_P2321453	0.1624
Suco	A_52_P225722	0.1752
D5Ertd798e	A_55_P2360092	0.1956
Sacs	A_51_P384306	0.1703
Dcaf17	A_55_P2131143	0.1703
2810474O19Rik	A_55_P2006604	0.166
Zfp937	A_55_P2117130	0.1719
Sytl5	A_55_P2065601	0.1721
Rb1cc1	A_66_P119418	0.1736
Gm13157	A_55_P2008722	0.171
Zfp445	A_51_P446583	0.1763
B3galt2	A_52_P356093	0.193
Acvr1c	A_55_P1975140	0.1748
Smarca5-ps	A_55_P1966525	0.1763
Casp8ap2	A_51_P517096	0.1718
Gm13152	A_55_P2169963	0.1688
Pgap1	A_55_P1963184	0.1768
Papolg	A_52_P496792	0.1734
Cep350	A_55_P2041325	0.1754
Sim1	A_51_P239994	0.1638
Naaladl2	A_52_P681557	0.1809
Zfp932	A_55_P2032294	0.1938
Atrx	A_66_P118592	0.174
Zfp936	A_55_P1996082	0.1737
1700019M22Rik	A_51_P246104	0.1755
Csmd3	A_51_P476960	0.187
2010315B03Rik	A_55_P2155644	0.1808
Rsf1	A_55_P2334684	0.1719
Matr3	A_52_P336825	0.186
4932438A13Rik	A_55_P1971483	0.181
Tex15	A_51_P331059	0.1788
Ttc14	A_55_P1977766	0.1781
Nol8	A_65_P11718	0.1813
Bet3l	A_55_P1987554	0.1755
Nebl	A_55_P2006093	0.1003
Nipbl	A_55_P2121231	0.1789
Edil3	A_55_P2122474	0.1857
Smek2	A_55_P2058157	0.1835
Zdbf2	A_55_P2124441	0.181
Dnahc12	A_66_P119757	0.1754
Dcaf12l2	A_55_P1959973	0.1814
Aspn	A_51_P142813	0.1882
Nemf	A_66_P102237	0.1792
Mpp5	A_51_P371331	0.1918
Zfp386	A_55_P2153941	0.1865
9030613N10Rik	A_55_P2414594	0.1925
Nyap2	A_55_P2157794	0.189
Rn18s	A_55_P2100241	0.1766
E030018B13Rik	A_66_P108603	0.2009
Hook3	A_55_P2065631	0.1823
Gkn1	A_55_P2178466	0.1793
Zfp54	A_55_P2017075	0.2045
2610008E11Rik	A_52_P161087	0.185
Klra22	A_55_P2170350	0.1649
Akap11	A_55_P2181976	0.183
Cass4	A_55_P2100585	0.1619
Gria2	A_65_P00930	0.1838
Pom121l2	A_55_P1979407	0.1792
9430011C21Rik	A_55_P2218334	0.192
1700025F22Rik	A_51_P246092	0.1982
LOC101056104	A_55_P2073905	0.1941
Zfp606	A_66_P124732	0.1905
Eea1	A_55_P2012369	0.1819
Gm14124	A_52_P28057	0.184
Mki67	A_51_P253803	0.1787
Gm5115	A_55_P2170284	0.1885
Stag2	A_55_P2000638	0.1876
Zfp930	A_51_P517120	0.1867
Defb28	A_55_P2006385	0.1724
Tdgf1	A_55_P1968028	0.18
Lcor	A_52_P214752	0.202
Zbtb41	A_51_P102355	0.2024
Cdk12	A_55_P1999187	0.2005
Tsga10	A_55_P2013751	0.1928
6720489N17Rik	A_55_P2184737	0.1958
Zfp760	A_55_P1999022	0.1953
Pcm1	A_55_P2052749	0.1897
1110015O18Rik	A_55_P2402434	0.1916
Luc7l3	A_55_P2001238	0.1942
Tab3	A_51_P485594	0.193
Pclo	A_52_P336904	0.1923
Naa15	A_51_P414448	0.1944
Smek2	A_55_P2140147	0.2045
Lcorl	A_55_P2029101	0.2195
Pibf1	A_52_P593015	0.1955
2810019C22Rik	A_55_P2256423	0.1891
4931430N09Rik	A_55_P2239758	0.1872
Smek2	A_55_P1997948	0.1941
Ermn	A_55_P2136752	0.1874
1700084M14Rik	A_51_P428297	0.2012
Matr3	A_55_P2151751	0.2041
9530091C08Rik	A_52_P517011	0.1923
Cdh19	A_66_P109397	0.1999
Siglech	A_55_P2141008	0.1924
Tuba3a	A_55_P1979126	0.1929
Epha3	A_52_P276955	0.2068
E130101M22	A_55_P2211937	0.2018
Pik3c2a	A_52_P548680	0.2045
Dmxl1	A_52_P1068723	0.2066
Sacs	A_52_P578043	0.1966
Rnpc3	A_55_P2184791	0.2041
D10Ertd755e	A_55_P2217598	0.1992
Fgd4	A_66_P113505	0.1969
Ascc3	A_51_P155763	0.2058
Dnahc7b	A_55_P1967508	0.1932
6330563C09Rik	A_55_P2248871	0.1986
Zfp386	A_55_P2023697	0.2047
Fut9	A_65_P12251	0.2017
Trav3n-3	A_55_P2290914	0.206
Ptprz1	A_55_P2173682	0.1985
A530083I20Rik	A_55_P2402392	0.199
Igh-VJ558	A_55_P2187030	0.1992
March7	A_55_P2062851	0.1972
A630039O03Rik	A_55_P2353079	0.2038
Brwd1	A_55_P1998721	0.2009
Clec5a	A_52_P142888	0.1748
D130040H23Rik	A_51_P517001	0.1995
Gm9548	A_55_P2040076	0.2021
Rock1	A_65_P07569	0.2024
1700028K03Rik	A_55_P2158391	0.2025
A530054K11Rik	A_52_P120168	0.2247
9030425P06Rik	A_55_P2189461	0.2161
Gm4636	A_65_P14710	0.221
Ighv1-61	A_55_P2001269	0.2007
Gm10324	A_55_P1959152	0.1992
F8	A_51_P289239	0.208
Smc6	A_66_P115061	0.2015
Zfp101	A_51_P184796	0.2179
Omd	A_51_P342926	0.2245
Trps1	A_66_P120603	0.2058
Ranbp2	A_51_P511375	0.2058
Haus3	A_51_P392546	0.2128
Obox3	A_55_P2052076	0.165
B430203I24Rik	A_55_P2402929	0.2133
B230343J05Rik	A_55_P2400096	0.2141
Lrba	A_52_P300940	0.2148
BC016423	A_55_P1955502	0.2079
Zfp442	A_52_P522864	0.2043
5930422O12Rik	A_55_P2115696	0.2086
Zfp81	A_51_P277629	0.2065
Zfp933	A_52_P694988	0.2125
E230008O15Rik	A_55_P2405774	0.208
Zbtb37	A_55_P1985673	0.223
C77370	A_52_P462472	0.2123
LOC548102	A_55_P2212458	0.2148
C030011L09Rik	A_55_P2345121	0.2072
Rbm41	A_55_P1959308	0.205
D3Ertd751e	A_52_P218955	0.2155
Grik2	A_55_P2039981	0.2212
Trpm3	A_55_P2075686	0.2379
E130307A14Rik	A_52_P352099	0.2249
Plcxd3	A_52_P207132	0.2187
Scn9a	A_55_P2012493	0.2047
Hmga2	A_52_P300730	0.2108
Nexn	A_52_P367520	0.2098
Samd9l	A_66_P121787	0.2135
A730094K22Rik	A_55_P2232894	0.2088
Ppig	A_51_P265008	0.2128
Hook1	A_52_P13897	0.2181
5830418K08Rik	A_55_P2435504	0.2111
D6Ertd160e	A_55_P2348579	0.2079
Prpf39	A_51_P250358	0.2218
6330418B08Rik	A_55_P2191675	0.2224
B230216N24Rik	A_55_P2402781	0.2167
D14Abb1e	A_52_P309718	0.2122
Gm13251	A_65_P07455	0.2227
Erlec1	A_52_P508317	0.2181
Shc4	A_55_P1968763	0.2056
Alms1	A_52_P240447	0.216
D930001B02	A_55_P2392370	0.2184
4930414F18Rik	A_55_P2319730	0.3253
1700060J05Rik	A_55_P2325568	0.2275
Sycp3	A_51_P274465	0.207
9330154J02Rik	A_52_P668855	0.2069
Gm1966	A_52_P431615	0.2093
Gm3364	A_55_P2011700	0.2149
Eif3a	A_52_P524895	0.216
Zfp938	A_52_P405876	0.2255
Zfp457	A_55_P2059085	0.2305
Syncrip	A_52_P80806	0.2227
B130019D13Rik	A_55_P2223282	0.2263
D830031N03Rik	A_55_P2128148	0.2187
Atr	A_52_P428125	0.2194
Phf20l1	A_55_P2126632	0.2158
Zfp748	A_55_P1969266	0.2238
Robo1	A_55_P1985067	0.2198
6720420G18Rik	A_55_P2193424	0.219
Cwc22	A_66_P128586	0.2186
Gm10088	A_52_P283368	0.2166
Pggt1b	A_52_P36680	0.2196
Lcorl	A_55_P2121195	0.2293
Vps13a	A_55_P2082045	0.2227
Zfp329	A_52_P270145	0.2227
A730009E18Rik	A_55_P2373987	0.2316
4732423E21Rik	A_55_P2210213	0.225
Ssxb7	A_55_P2086522	0.2212
Hmgcll1	A_55_P2139201	0.2204
Uty	A_52_P345539	0.2243
Amy2a5	A_55_P1996314	0.2257
A730021G18Rik	A_55_P2255206	0.2271
B230303A05Rik	A_55_P2347906	0.2253
Ppp2r3a	A_66_P106470	0.2315
Klhl28	A_66_P111385	0.2274
Zfp605	A_55_P2039099	0.227
Olfr339	A_51_P115535	0.2265
Zmym2	A_52_P28582	0.221
Hsfy2	A_55_P2082969	0.1807
Smarca5-ps	A_55_P1964559	0.2335
Stxbp5l	A_55_P2048980	0.2233
A530047J11Rik	A_55_P2234704	0.2298
Kbtbd8	A_52_P374157	0.2371
Ssb	A_66_P125071	0.2276
Cabp5	A_55_P2033215	0.2215
C130023C23Rik	A_55_P2237117	0.2351
9530051G07Rik	A_55_P2274607	0.2287
Ift74	A_55_P2061341	0.2274
Fam81b	A_55_P1974660	0.228
Ssb	A_55_P2139913	0.2327
6330415B21Rik	A_55_P2279762	0.2246
Gm6145	A_55_P2034585	0.2302
Ranbp6	A_52_P450123	0.2345
Ddx3x	A_55_P2013833	0.2242
C230094B09Rik	A_55_P2220342	0.2321
Tpr	A_55_P2057212	0.2263
D230044P21Rik	A_55_P2284457	0.2063
Gm10324	A_55_P1959164	0.2273
Gm648	A_66_P102202	0.2294
Gm17739	A_55_P2369048	0.2332
D14Abb1e	A_51_P268167	0.2468
Prosapip1	A_55_P2020361	0.2214
Znf41-ps	A_55_P2121151	0.2386
Kif20b	A_55_P2109717	0.2312
Gm3363	A_55_P2135905	0.2098
Foxp2	A_66_P130601	0.2335
Ncapg2	A_51_P424810	0.2395
Zfp708	A_55_P1982234	0.2361
A330093E20Rik	A_55_P2269154	0.2114
Tmem87a	A_55_P2113349	0.2316
Zfp229	A_55_P2061565	0.2476
E530001F21Rik	A_55_P2162633	0.2346
Zdbf2	A_51_P213725	0.2343
Atp11c	A_55_P2186085	0.2444
Gabrb2	A_51_P227679	0.2449
Klk1b22	A_55_P2112986	0.2349
Lcor	A_55_P2115141	0.2409
Zfp157	A_55_P2034265	0.2443
4930522L14Rik	A_55_P2032318	0.2352
Sacs	A_52_P472523	0.2422
Elp4	A_52_P297050	0.2488
Slc16a14	A_52_P566129	0.2425
Tgfbr1	A_55_P1960901	0.2482
A130033P14	A_55_P2335120	0.2417
Zfp273	A_51_P153973	0.2413
Dcc	A_55_P1961761	0.2374
1700054O19Rik	A_55_P2118873	0.2359
Angpt1	A_55_P2158227	0.248
2900073C17Rik	A_55_P2089113	0.2383
Notch1	A_55_P2171897	0.2168
Sema3d	A_55_P2103026	0.2569
Gabrg2	A_52_P444611	0.2411
Neb	A_55_P2116978	0.2424
Odf2l	A_55_P2139456	0.2404
Acvr1c	A_55_P2064203	0.2404
Casp8ap2	A_55_P2090239	0.2423
Gm13629	A_55_P2296830	0.2386
Cftr	A_55_P2134022	0.2226
Thoc1	A_51_P248265	0.2539
Asxl3	A_65_P17417	0.2435
Smc2	A_55_P2172274	0.2397
5730480H06Rik	A_55_P2372897	0.2443
Slc16a7	A_55_P1979377	0.2088
Ms4a4a	A_55_P2040485	0.2332
Cfh	A_55_P2185890	0.2517
Smc5	A_66_P119636	0.2419
Arid4b	A_55_P2012939	0.2399
Tdrd1	A_51_P478238	0.2081
Cenpe	A_51_P164014	0.2413
Fsd1l	A_52_P367294	0.2455
Erbb2ip	A_55_P1987839	0.2493
Dst	A_52_P445253	0.2443
Tia1	A_55_P2052377	0.2461
Ppp1r12b	A_55_P2340221	0.253
Prlr	A_66_P139387	0.2437
LOC100045326	A_55_P1962454	0.2541
AU015680	A_55_P2401971	0.2502
Sgol2	A_52_P27020	0.2416
Ube2v2	A_55_P2054857	0.2532
LOC101055890	A_52_P447971	0.2435
Gm10554	A_55_P2146495	0.253
Smarca5-ps	A_52_P462125	0.2531
Hdx	A_51_P210410	0.2594
A330008L17Rik	A_55_P2056821	0.2506
4932438A13Rik	A_55_P2062603	0.2445
Lrp1b	A_51_P476428	0.2237
Gm5878	A_55_P2055763	0.249
C130051F05Rik	A_55_P2246014	0.3233
Zfp386	A_55_P2023703	0.2525
Bclaf1	A_51_P379443	0.2556
5031434C07Rik	A_55_P2471029	0.2485
Vmn2r86	A_55_P1973896	0.25
A130072N09Rik	A_55_P2227580	0.2493
Vmn2r16	A_55_P1970887	0.249
Klhl32	A_55_P2111336	0.2536
Smek2	A_55_P2058152	0.251
6720427H10Rik	A_55_P2305339	0.2605
Nek1	A_55_P1988544	0.2555
A230046K03Rik	A_52_P172405	0.2516
Zfp873	A_55_P1975852	0.2622
Cops2	A_51_P328400	0.252
2610528B01Rik	A_55_P2213438	0.2539
Zcchc7	A_51_P346523	0.2652
C230037E05Rik	A_55_P2368710	0.2523
Tmem164	A_52_P417796	0.2627
Gab3	A_55_P2029902	0.2487
Card6	A_55_P1986691	0.2448
Atp11b	A_52_P449259	0.2591
Uba6	A_52_P519538	0.2581
Rasa1	A_55_P1968778	0.2525
Zfp85-rs1	A_65_P11504	0.2562
Igh-VJ558	A_51_P513776	0.2486
Ankrd32	A_52_P217675	0.2587
Vps13c	A_51_P356822	0.255
9030203C11Rik	A_55_P2351779	0.2555
Psip1	A_51_P314111	0.2555
Ncam2	A_52_P610188	0.2629
Zfp932	A_55_P2025865	0.2604
A430102J17Rik	A_55_P2249220	0.2592
A230006K03Rik	A_55_P2167955	0.2536
Zfp329	A_55_P1965989	0.2581
Top2b	A_51_P227777	0.2586
Zfp595	A_52_P400857	0.2621
2610209C05Rik	A_55_P2216536	0.2492
Zfp322a	A_51_P328968	0.261
Trim72	A_55_P2026848	0.2512
Scai	A_66_P101664	0.259
Gm3871	A_55_P1976729	0.2552
D430004P15Rik	A_55_P2292801	0.2594
Ptpn4	A_55_P2419961	0.2651
Ranbp6	A_55_P2083604	0.2672
Eqtn	A_55_P1969414	0.2574
8430431K14Rik	A_55_P2437763	0.2614
Rhox3f	A_55_P1969949	0.2428
Dopey1	A_52_P260787	0.2628
5830418K08Rik	A_55_P1961049	0.2572
Ptpn2	A_52_P403484	0.2613
9630055L06Rik	A_55_P2216079	0.2575
LOC101055773	A_55_P2009483	0.2544
Gmps	A_55_P2072736	0.2664
A930007D18Rik	A_55_P2295821	0.2578
Gpr22	A_52_P315719	0.2694
Zfp808	A_55_P2115040	0.2713
Slitrk6	A_51_P503822	0.264
Ckap4	A_55_P2036452	0.2581
AW146154	A_55_P2084032	0.2584
4933431I19Rik	A_55_P2355676	0.2511
1700007E05Rik	A_55_P2069891	0.264
St8sia6	A_51_P471791	0.2681
Gm4098	A_55_P2064386	0.2369
Caps2	A_55_P2089091	0.2652
Chl1	A_55_P2093774	0.2601
Sh3bgrl	A_52_P426513	0.2615
Arid4b	A_55_P2106345	0.2648
Dnahc12	A_55_P1981425	0.266
Plag1	A_55_P2030025	0.2521
Erbb4	A_55_P2119892	0.2623
Arhgap12	A_52_P527106	0.2706
4930447C04Rik	A_52_P420369	0.2662
Atrx	A_51_P413366	0.2686
Zmat1	A_55_P2026753	0.2713
Zfp654	A_52_P423021	0.2848
B3gnt5	A_55_P2123491	0.2716
Zfhx4	A_55_P2061686	0.2623
Ccdc18	A_52_P644114	0.2545
Dnahc5	A_52_P485891	0.2707
Gmps	A_55_P2185323	0.2698
Wtap	A_52_P612209	0.2673
Cp	A_55_P2087607	0.2777
Chm	A_66_P125401	0.2677
Zfp955b	A_52_P239023	0.2686
Cxadr	A_51_P212308	0.2727
Zfp26	A_52_P490770	0.2744
Rhox8	A_55_P1981829	0.2677
Esco1	A_55_P2060747	0.2681
Tenm1	A_55_P1999833	0.2689
Adam32	A_55_P2097067	0.2617
Gcm1	A_55_P2154107	0.2678
A030014E15Rik	A_55_P2154994	0.2668
Nek1	A_55_P1988543	0.2722
4921509O09Rik	A_55_P2017655	0.2552
Ifi203	A_55_P1966731	0.273
D130061D10Rik	A_55_P2389528	0.2729
Zmat1	A_55_P2026748	0.2835
Rpf1	A_65_P17869	0.2799
AA987161	A_52_P103260	0.2782
LOC100046091	A_66_P100937	0.2739
A230055C15	A_55_P2275354	0.2708
4831440D22Rik	A_55_P2225246	0.2757
Etaa1	A_52_P475040	0.2777
Sdad1	A_55_P2108761	0.2559
Cyp2c55	A_51_P447785	0.2685
Usp34	A_52_P58059	0.2695
Hnrnpa3	A_55_P2087225	0.2726
Gm5665	A_52_P372400	0.266
Arhgap11a	A_55_P2103796	0.2637
Zfp644	A_55_P2018322	0.2893
Cep120	A_55_P2133390	0.2693
LOC101055889	A_55_P1993851	0.2671
Csn3	A_51_P227275	0.2837
Fmr1	A_55_P2018941	0.2713
Mtch2	A_55_P2180249	0.274
Fam92a	A_55_P2407344	0.2857
4931423N10Rik	A_51_P441933	0.2788
Gm10452	A_55_P2229351	0.2728
Zfp937	A_65_P08776	0.2759
Gcc2	A_52_P351669	0.2709
Ube2v2	A_55_P2077994	0.2728
Epha5	A_55_P2100425	0.2781
2810428J06Rik	A_55_P2364211	0.2765
4930474G06Rik	A_55_P2330173	0.2724
Zfp871	A_51_P436447	0.2757
Zfp708	A_52_P578085	0.2799
AI596198	A_55_P2411747	0.2738
Pinx1	A_51_P192089	0.264
Phf14	A_55_P2139748	0.2787
Hhip	A_55_P1969276	0.2784
Gm6811	A_55_P2164849	0.2605
Gm5622	A_55_P1992356	0.2627
AI225934	A_55_P2375121	0.2761
Mob1b	A_55_P1960531	0.2844
Necab1	A_55_P1985239	0.2742
A530054K11Rik	A_55_P2016976	0.2808
Fam228b	A_52_P82617	0.2889
Foxp2	A_51_P233753	0.2748
E130118H10Rik	A_55_P2288670	0.2718
AI504432	A_55_P2018176	0.2829
C130079G13Rik	A_55_P2058606	0.2149
Gm14625	A_55_P1976664	0.2782
Gpr64	A_55_P2389900	0.2747
Aspm	A_55_P1988228	0.2766
Zfp68	A_51_P512561	0.2772
4833422C13Rik	A_55_P1958876	0.2774
Stag1	A_52_P491861	0.2809
6720475J19Rik	A_55_P2160253	0.2716
Lysmd3	A_52_P91618	0.286
Cysltr1	A_55_P2104363	0.2802
4930449A18Rik	A_55_P2296641	0.2784
D930002L09Rik	A_55_P2301995	0.282
Fam126b	A_55_P1974352	0.2818
Hells	A_51_P351970	0.2862
Spata6	A_55_P2012171	0.2783
Ddx3x	A_51_P290018	0.2814
Glra3	A_55_P2005370	0.2693
Bclaf1	A_65_P20371	0.2851
Zfp934	A_66_P131994	0.2771
Pura	A_55_P2294037	0.2764
Kif5b	A_66_P116311	0.2798
D2Ertd127e	A_55_P2242690	0.3009
Trhr	A_55_P2126502	0.288
Ccdc150	A_51_P398603	0.2924
Rbm41	A_55_P2080975	0.2885
Mll5	A_55_P2078765	0.2837
D1Ertd83e	A_55_P2330763	0.2781
Catsper4	A_55_P1994284	0.254
Hook1	A_52_P535623	0.2864
Chl1	A_52_P441294	0.289
Pate2	A_55_P2112927	0.2842
Gm9801	A_51_P305721	0.2922
5430403G16Rik	A_51_P163476	0.2781
4922501C03Rik	A_55_P2133652	0.2848
1700017N19Rik	A_55_P1989023	0.287
A430106A12Rik	A_55_P2308743	0.2792
Smim9	A_55_P2091427	0.2779
Hhip	A_51_P416822	0.3008
Gm7420	A_55_P2165191	0.2847
Rbm39	A_55_P2030135	0.2877
Arap2	A_55_P2149931	0.2863
Dnajc21	A_55_P2007165	0.2885
Slc16a6	A_52_P579933	0.2619
Cdh12	A_55_P2103746	0.2903
Lrrc48	A_55_P2142733	0.279
BC023969	A_55_P2194064	0.2874
BB070754	A_55_P2312654	0.2984
Vti1a	A_55_P1993775	0.2166
Gm17776	A_55_P2144296	0.2691
Smarca5	A_55_P2059134	0.2862
Zfp472	A_52_P664617	0.2872
Exoc5	A_52_P672313	0.2903
Zfp119a	A_52_P372092	0.2875
Sf3b1	A_52_P625808	0.2865
Il1rapl1	A_55_P2028484	0.2968
Zfp605	A_55_P2174868	0.2928
Zfp280d	A_55_P2005873	0.2975
1700123M08Rik	A_55_P2227217	0.2937
5730407I07Rik	A_51_P197680	0.2822
Rsrc2	A_55_P2149520	0.2922
LOC552906	A_55_P2426549	0.291
Slitrk4	A_55_P2130660	0.2931
Prune2	A_55_P2042096	0.2831
Ankhd1	A_51_P140871	0.2908
Tenm3	A_55_P2022748	0.2909
Gm2005	A_55_P2050747	0.2741
D4Ertd681e	A_55_P2362601	0.2856
Dok6	A_55_P2168859	0.2912
Mup6	A_55_P2061104	0.2807
Tfrc	A_52_P228236	0.2902
Dspp	A_55_P2019590	0.2841
Zfp933	A_52_P88793	0.2882
Ccdc55	A_52_P540488	0.2876
D030063E12	A_55_P2425235	0.2925
Zfp72	A_51_P228865	0.285
Atm	A_52_P369581	0.3034
Oprk1	A_51_P377528	0.2931
C130030K03Rik	A_55_P2353181	0.3094
Ccdc66	A_55_P1965308	0.2922
9630017O17	A_55_P2328013	0.2933
Klra2	A_55_P2004562	0.2912
Zfp60	A_55_P1956284	0.2944
Diap2	A_55_P2161600	0.2947
C230057A21Rik	A_66_P127438	0.2812
9130020K20Rik	A_55_P2402134	0.2918
Il1rapl1	A_55_P2184571	0.291
Samd5	A_52_P198898	0.2918
Smc5	A_55_P2062632	0.3002
Lrba	A_55_P2040200	0.2987
Dsc2	A_55_P1965303	0.2957
Vps13a	A_55_P2066657	0.2943
